# Supplementary material for: Comprehensive analysis of REST corepressors (RCORs) in pan-cancer
Source: Front Cell Dev Biol. 2023 Jun 5;11:1162344. doi: 10.3389/fcell.2023.1162344 (PMC10277624; doi:10.3389/fcell.2023.1162344)
Supplement: Supplementary file 1 [file DataSheet1.zip]

Archive with 16 entries (15 files):
- Supplementary Material/
- Supplementary Material/Supplementary Figure 1.DOCX
- Supplementary Material/Supplementary Figure 10.DOCX
- Supplementary Material/Supplementary Figure 2.DOCX
- Supplementary Material/Supplementary Figure 3.DOCX
- Supplementary Material/Supplementary Figure 4.DOCX
- Supplementary Material/Supplementary Figure 5.DOCX
- Supplementary Material/Supplementary Figure 6.DOCX
- Supplementary Material/Supplementary Figure 7.DOCX
- Supplementary Material/Supplementary Figure 8.DOCX
- Supplementary Material/Supplementary Figure 9.DOCX
- Supplementary Material/Supplementary Table 1.DOCX
- Supplementary Material/Supplementary Table 2.XLSX
- Supplementary Material/Supplementary Table 3 + 4.DOCX
- Supplementary Material/Supplementary Table 5.XLSX
- Supplementary Material/Supplementary Table 6.XLSX
