# Supplementary material for: Comprehensive analysis of REST corepressors (RCORs) in pan-cancer
Source: Front Cell Dev Biol. 2023 Jun 5;11:1162344. doi: 10.3389/fcell.2023.1162344 (PMC10277624; doi:10.3389/fcell.2023.1162344)
Supplement: Supplementary file 1 [file DataSheet1.zip › Supplementary Material/Supplementary Table 2.XLSX]

## Sheet: Supplementary Table 1
Supplementary Table 2. The parameter setting for statistical analysis in Table 1.
CreateTableOne(vars,strata,data,factorVars,includeNA = FALSE, test = TRUE,testApprox = chisq.test, argsApprox = list(correct = TRUE), testExact = fisher.test, argsExact = list(workspace = 2 * 10^5), testNormal = oneway.test, argsNormal = list(var.equal = TRUE), testNonNormal = kruskal.test, argsNonNormal = list(NULL), smd = TRUE, addOverall = FALSE)
vars
Variables to be summarized given as a character vector. Factors are handled as categorical variables, whereas numeric variables are handled as continuous variables. If empty, all variables in the data frame specified in the data argument are used.
strata
Stratifying (grouping) variable name(s) given as a character vector. If omitted, the overall results are returned.
data
A data frame in which these variables exist. All variables (both vars and strata) must be in this data frame.
factorVars
Numerically coded variables that should be handled as categorical variables given as a character vector. Do not include factors, unless you need to relevel them by removing empty levels. If omitted, only factors are considered categorical variables. The variables specified here must also be specified in the vars argument.
includeNA
If TRUE, NA is handled as a regular factor level rather than missing. NA is shown as the last factor level in the table. Only effective for categorical variables.
test
If TRUE, as in the default and there are more than two groups, groupwise comparisons are performed.
testApprox
A function used to perform the large sample approximation based tests. The default is chisq.test. This is not recommended when some of the cell have small counts like fewer than 5.
argsApprox
A named list of arguments passed to the function specified in testApprox. The default is list(correct = TRUE), which turns on the continuity correction for chisq.test.
testExact
A function used to perform the exact tests. The default is fisher.test. If the cells have large numbers, it will fail because of memory limitation. In this situation, the large sample approximation based should suffice.
argsExact
A named list of arguments passed to the function specified in testExact. The default is list(workspace = 2*10^5), which specifies the memory space allocated for fisher.test.
testNormal
A function used to perform the normal assumption based tests. The default is oneway.test. This is equivalent of the t-test when there are only two groups.
argsNormal
A named list of arguments passed to the function specified in testNormal. The default is list(var.equal = TRUE), which makes it the ordinary ANOVA that assumes equal variance across groups.
testNonNormal
A function used to perform the nonparametric tests. The default is kruskal.test (Kruskal-Wallis Rank Sum Test). This is equivalent of the wilcox.test (Mann-Whitney U test) when there are only two groups.
argsNonNormal
A named list of arguments passed to the function specified in testNonNormal. The default is list(NULL), which is just a placeholder.
smd
If TRUE, as in the default and there are more than two groups, standardized mean differences for all pairwise comparisons are calculated.
addOverall
(optional, only used if strata are supplied) Adds an overall column to the table. Smd and p-value calculations are performed using only the stratifed clolumns.
