# Supplementary material for: Comprehensive analysis of REST corepressors (RCORs) in pan-cancer
Source: Front Cell Dev Biol. 2023 Jun 5;11:1162344. doi: 10.3389/fcell.2023.1162344 (PMC10277624; doi:10.3389/fcell.2023.1162344)
Supplement: Supplementary file 1 [file DataSheet1.zip › Supplementary Material/Supplementary Table 5.XLSX]

## Sheet: Supplementary Table 5
symbol	drug	cor	fdr	entrez
RCOR1	(5Z)-7-Oxozeaenol	0.151303	3.983e-05	23186
RCOR1	17-AAG	0.0745927	0.0472887	23186
RCOR1	5-Fluorouracil	-0.0742127	0.0430954	23186
RCOR1	681640	-0.0600736	0.303994	23186
RCOR1	A-443654	-0.0228574	0.923645	23186
RCOR1	A-770041	0.0439881	0.619497	23186
RCOR1	AC220	-0.0903136	0.0332158	23186
RCOR1	AG-014699	-0.00729223	0.886158	23186
RCOR1	AICAR	-0.133708	0.000438238	23186
RCOR1	AKT inhibitor VIII	-0.0246662	0.623826	23186
RCOR1	AMG-706	0.0383782	0.54229	23186
RCOR1	AP-24534	-0.0805244	0.0441758	23186
RCOR1	AR-42	-0.0909941	0.011043	23186
RCOR1	AS601245	-0.0188903	0.770391	23186
RCOR1	AS605240	-0.0796841	0.0501352	23186
RCOR1	AT-7519	-0.200966	4.90317e-09	23186
RCOR1	ATRA	-0.0114024	0.852966	23186
RCOR1	AUY922	-0.0653154	0.179539	23186
RCOR1	AZ628	0.0611829	0.428144	23186
RCOR1	AZD6482	0.0959975	0.0180427	23186
RCOR1	AZD7762	-0.0646217	0.11044	23186
RCOR1	AZD8055	-0.051035	0.208405	23186
RCOR1	Afatinib	-0.0378241	0.331721	23186
RCOR1	Axitinib	-0.100662	0.026499	23186
RCOR1	BAY 61-3606	-0.0769772	0.0554436	23186
RCOR1	BEZ235	0.0466153	0.345443	23186
RCOR1	BHG712	-0.0779717	0.0321248	23186
RCOR1	BI-2536	-0.118669	0.183922	23186
RCOR1	BIRB 0796	0.0338734	0.535801	23186
RCOR1	BIX02189	-0.120147	0.000753599	23186
RCOR1	BMS-509744	-0.0616667	0.509154	23186
RCOR1	BMS-536924	-0.0555181	0.369053	23186
RCOR1	BMS-708163	-0.00106892	0.98329	23186
RCOR1	BMS-754807	-0.0989329	0.0369642	23186
RCOR1	BMS345541	-0.18202	1.43732e-07	23186
RCOR1	BX-795	-0.080916	0.0592457	23186
RCOR1	BX-912	-0.204008	2.31766e-09	23186
RCOR1	Belinostat	-0.0880757	0.0171146	23186
RCOR1	Bexarotene	-0.0453016	0.529679	23186
RCOR1	Bicalutamide	0.0422921	0.354813	23186
RCOR1	Bleomycin	-0.0529572	0.326709	23186
RCOR1	Bleomycin (50 uM)	0.0380919	0.315196	23186
RCOR1	Bortezomib	0.178228	0.00554773	23186
RCOR1	Bosutinib	-0.0632969	0.19902	23186
RCOR1	Bryostatin 1	0.0475172	0.360187	23186
RCOR1	CAL-101	-0.0570759	0.137034	23186
RCOR1	CAY10603	-0.0895447	0.0123874	23186
RCOR1	CCT007093	0.0084595	0.874274	23186
RCOR1	CCT018159	-0.064694	0.18005	23186
RCOR1	CEP-701	-0.0198411	0.663822	23186
RCOR1	CGP-082996	0.0029761	0.984655	23186
RCOR1	CGP-60474	0.0783736	0.33964	23186
RCOR1	CH5424802	-0.0532426	0.334139	23186
RCOR1	CHIR-99021	0.190559	5.16964e-08	23186
RCOR1	CI-1040	0.0449583	0.320319	23186
RCOR1	CMK	0.100912	0.318067	23186
RCOR1	CP466722	-0.152358	1.2178e-05	23186
RCOR1	CP724714	-0.0446919	0.408276	23186
RCOR1	CUDC-101	-0.123322	0.000602265	23186
RCOR1	CX-5461	-0.135447	0.000139626	23186
RCOR1	Camptothecin	-0.116573	0.00349186	23186
RCOR1	Cetuximab	0.072166	0.0730069	23186
RCOR1	Cisplatin	-0.100947	0.0230885	23186
RCOR1	Crizotinib	0.00115669	0.996241	23186
RCOR1	Cyclopamine	0.0329114	0.794368	23186
RCOR1	Cytarabine	-0.0847424	0.0629103	23186
RCOR1	DMOG	-0.0318074	0.515562	23186
RCOR1	Dabrafenib	0.171781	4.80015e-06	23186
RCOR1	Dasatinib	0.0733573	0.279426	23186
RCOR1	Docetaxel	0.0120217	0.770387	23186
RCOR1	Doxorubicin	-0.115668	0.0228555	23186
RCOR1	EHT 1864	0.000985245	0.991848	23186
RCOR1	EKB-569	-0.165912	6.144e-06	23186
RCOR1	EX-527	0.0461127	0.653607	23186
RCOR1	Elesclomol	0.000847047	0.987385	23186
RCOR1	Embelin	0.0139341	0.857233	23186
RCOR1	Epothilone B	-0.0758408	0.111972	23186
RCOR1	Erlotinib	0.0224709	0.78349	23186
RCOR1	Etoposide	-0.109586	0.00895769	23186
RCOR1	FH535	0.0480377	0.321073	23186
RCOR1	FK866	-0.104117	0.00372811	23186
RCOR1	FMK	-0.0543107	0.400429	23186
RCOR1	FR-180204	-0.106272	0.0161028	23186
RCOR1	FTI-277	0.100834	0.0112825	23186
RCOR1	Foretinib	-0.0948677	0.0139935	23186
RCOR1	GDC0449	-0.0374296	0.709704	23186
RCOR1	GDC0941	-0.042192	0.457413	23186
RCOR1	GNF-2	-0.0402314	0.879494	23186
RCOR1	GSK-650394	-0.111957	0.0449522	23186
RCOR1	GSK1070916	-0.241474	2.59555e-12	23186
RCOR1	GSK1904529A	-0.00305141	0.958234	23186
RCOR1	GSK2126458	-0.132132	0.000246112	23186
RCOR1	GSK269962A	0.0784731	0.080961	23186
RCOR1	GSK429286A	-0.0512162	0.222371	23186
RCOR1	GSK690693	-0.176232	4.86781e-07	23186
RCOR1	GW 441756	0.0427757	0.81294	23186
RCOR1	GW-2580	-0.022217	0.967411	23186
RCOR1	GW843682X	-0.130315	0.085081	23186
RCOR1	Gefitinib	-0.0522786	0.21223	23186
RCOR1	Gemcitabine	-0.113761	0.0082684	23186
RCOR1	Genentech Cpd 10	-0.18165	1.86289e-07	23186
RCOR1	HG-5-113-01	-0.154304	0.0105104	23186
RCOR1	HG-5-88-01	-0.100858	0.324103	23186
RCOR1	HG-6-64-1	-0.00899288	0.881589	23186
RCOR1	I-BET-762	-0.143206	3.2321e-05	23186
RCOR1	IOX2	0.0290448	0.642124	23186
RCOR1	IPA-3	-0.0914707	0.0175167	23186
RCOR1	Imatinib	-0.0942744	0.406223	23186
RCOR1	Ispinesib Mesylate	-0.149809	2.1081e-05	23186
RCOR1	JNJ-26854165	0.0957818	0.0313185	23186
RCOR1	JNK Inhibitor VIII	0.0124872	0.79916	23186
RCOR1	JNK-9L	-0.0266833	0.672824	23186
RCOR1	JQ1	-0.0332968	0.461919	23186
RCOR1	JQ12	-0.00558564	0.937278	23186
RCOR1	JW-7-24-1	-0.0979637	0.00587468	23186
RCOR1	JW-7-52-1	0.0345812	0.76304	23186
RCOR1	KIN001-055	-0.0904585	0.0706164	23186
RCOR1	KIN001-102	-0.214957	3.07915e-10	23186
RCOR1	KIN001-135	0.0441532	0.692978	23186
RCOR1	KIN001-236	-0.0894883	0.0144618	23186
RCOR1	KIN001-244	-0.127376	0.000365043	23186
RCOR1	KIN001-260	-0.091108	0.011514	23186
RCOR1	KIN001-266	-0.0304157	0.553004	23186
RCOR1	KIN001-270	-0.0577279	0.145868	23186
RCOR1	KU-55933	-0.0275027	0.693954	23186
RCOR1	LAQ824	-0.130936	0.000487316	23186
RCOR1	LFM-A13	0.0552291	0.263583	23186
RCOR1	LY317615	-0.0861072	0.0360424	23186
RCOR1	Lapatinib	0.00585506	0.937767	23186
RCOR1	Lenalidomide	-0.0258244	0.772183	23186
RCOR1	Linifanib	-0.0581007	0.231529	23186
RCOR1	Lisitinib	-0.0931457	0.0692463	23186
RCOR1	MG-132	0.130176	0.0785664	23186
RCOR1	MK-2206	-0.0481613	0.350583	23186
RCOR1	MLN4924	0.014238	0.833469	23186
RCOR1	MP470	0.0274598	0.555396	23186
RCOR1	MPS-1-IN-1	-0.128035	0.000415665	23186
RCOR1	MS-275	0.0196071	0.850903	23186
RCOR1	Masitinib	-0.0650504	0.0858073	23186
RCOR1	Methotrexate	-0.0949622	0.0101888	23186
RCOR1	Midostaurin	0.0353534	0.453967	23186
RCOR1	Mitomycin C	-0.156278	0.000264937	23186
RCOR1	NG-25	-0.116595	0.000979583	23186
RCOR1	NPK76-II-72-1	-0.187915	3.5198e-08	23186
RCOR1	NSC-207895	-0.0623599	0.150143	23186
RCOR1	NSC-87877	-0.00838988	0.909356	23186
RCOR1	NU-7441	0.00564656	0.962016	23186
RCOR1	Navitoclax	-0.132758	0.000276623	23186
RCOR1	Nilotinib	-0.107506	0.0147302	23186
RCOR1	Nutlin-3a (-)	0.113228	0.007149	23186
RCOR1	OSI-027	-0.111298	0.00179621	23186
RCOR1	OSI-930	-0.08064	0.034428	23186
RCOR1	OSU-03012	-0.126853	0.0028843	23186
RCOR1	Obatoclax Mesylate	-0.0481767	0.312192	23186
RCOR1	Olaparib	-0.131517	0.000947847	23186
RCOR1	PAC-1	-0.0445325	0.307044	23186
RCOR1	PD-0325901	0.0909738	0.0203179	23186
RCOR1	PD-0332991	-0.0395432	0.490992	23186
RCOR1	PD-173074	-0.0269475	0.875662	23186
RCOR1	PF-4708671	0.0331592	0.762124	23186
RCOR1	PF-562271	-0.0119231	0.863507	23186
RCOR1	PFI-1	0.0250081	0.642269	23186
RCOR1	PHA-665752	0.0107495	0.955786	23186
RCOR1	PHA-793887	-0.189224	3.04821e-08	23186
RCOR1	PI-103	-0.103601	0.00378087	23186
RCOR1	PIK-93	-0.139713	5.7312e-05	23186
RCOR1	PLX4720	0.165863	4.57085e-06	23186
RCOR1	Paclitaxel	-0.0507631	0.663966	23186
RCOR1	Parthenolide	0.0904313	0.338247	23186
RCOR1	Pazopanib	0.0553675	0.299083	23186
RCOR1	Phenformin	-0.117887	0.00114414	23186
RCOR1	Pyrimethamine	-0.107545	0.302406	23186
RCOR1	QL-VIII-58	-0.139671	0.0242369	23186
RCOR1	QL-X-138	-0.115378	0.00132146	23186
RCOR1	QL-XI-92	-0.0750869	0.0390451	23186
RCOR1	QL-XII-47	-0.0549015	0.173302	23186
RCOR1	QL-XII-61	-0.137637	0.0175965	23186
RCOR1	QS11	-0.103549	0.0507782	23186
RCOR1	RDEA119	0.130382	0.000211745	23186
RCOR1	RO-3306	0.01512	0.748047	23186
RCOR1	Rapamycin	-0.00411094	0.983009	23186
RCOR1	Roscovitine	0.0831882	0.587238	23186
RCOR1	Ruxolitinib	-0.035423	0.510721	23186
RCOR1	S-Trityl-L-cysteine	-0.0697543	0.388073	23186
RCOR1	SB 216763	0.0984557	0.0347215	23186
RCOR1	SB 505124	0.00911138	0.933119	23186
RCOR1	SB52334	-0.0335684	0.50966	23186
RCOR1	SB590885	0.126147	0.00296732	23186
RCOR1	SGC0946	0.0639175	0.192083	23186
RCOR1	SL 0101-1	-0.0266545	0.75119	23186
RCOR1	SN-38	-0.079718	0.0524011	23186
RCOR1	SNX-2112	-0.131587	0.000206965	23186
RCOR1	STF-62247	-0.00586581	0.907018	23186
RCOR1	Salubrinal	0.0331684	0.728254	23186
RCOR1	Saracatinib	0.0086914	0.934749	23186
RCOR1	Shikonin	-0.0452805	0.398628	23186
RCOR1	Sorafenib	-0.0536529	0.634923	23186
RCOR1	Sunitinib	-0.117114	0.0829824	23186
RCOR1	T0901317	-0.0567976	0.166086	23186
RCOR1	TAE684	-0.0673786	0.533004	23186
RCOR1	TAK-715	-0.119946	0.000735979	23186
RCOR1	TG101348	-0.137204	8.7676e-05	23186
RCOR1	TGX221	0.159084	0.00820903	23186
RCOR1	THZ-2-102-1	-0.134911	0.000137954	23186
RCOR1	THZ-2-49	-0.081016	0.0276577	23186
RCOR1	TL-1-85	-0.113751	0.00137297	23186
RCOR1	TL-2-105	-0.155733	1.1817e-05	23186
RCOR1	TPCA-1	-0.134701	0.00010828	23186
RCOR1	TW 37	-0.0254678	0.623026	23186
RCOR1	Talazoparib	-0.105427	0.00944648	23186
RCOR1	Tamoxifen	-0.00319137	0.98628	23186
RCOR1	Temozolomide	0.0690322	0.243349	23186
RCOR1	Temsirolimus	0.059668	0.209846	23186
RCOR1	Thapsigargin	-0.0702484	0.205346	23186
RCOR1	Tipifarnib	-0.0388165	0.568794	23186
RCOR1	Tivozanib	-0.0677693	0.183462	23186
RCOR1	Trametinib	0.153366	1.6285e-05	23186
RCOR1	Tubastatin A	-0.122595	0.000496419	23186
RCOR1	UNC0638	-0.0311548	0.406343	23186
RCOR1	UNC1215	0.0377569	0.474574	23186
RCOR1	VNLG/124	-0.0709389	0.0777446	23186
RCOR1	VX-11e	-0.0092078	0.88204	23186
RCOR1	VX-680	-0.122075	0.134431	23186
RCOR1	VX-702	-0.079795	0.545572	23186
RCOR1	Veliparib	-0.0481626	0.474851	23186
RCOR1	Vinblastine	-0.0643298	0.137011	23186
RCOR1	Vinorelbine	-0.119439	0.00995172	23186
RCOR1	Vorinostat	-0.165252	4.19157e-06	23186
RCOR1	WH-4-023	0.0719825	0.352529	23186
RCOR1	WZ-1-84	-0.0350534	0.686774	23186
RCOR1	WZ3105	-0.214776	3.20724e-10	23186
RCOR1	XAV939	0.072391	0.0618605	23186
RCOR1	XL-184	-0.106111	0.00983042	23186
RCOR1	XMD11-85h	-0.0338268	0.85892	23186
RCOR1	XMD13-2	-0.125532	0.000368208	23186
RCOR1	XMD14-99	-0.089268	0.0163572	23186
RCOR1	XMD15-27	-0.042995	0.373243	23186
RCOR1	XMD8-85	0.0396077	0.66302	23186
RCOR1	XMD8-92	0.00614536	0.969407	23186
RCOR1	Y-39983	-0.0617842	0.103329	23186
RCOR1	YK 4-279	0.0100721	0.886771	23186
RCOR1	YM155	-0.0890495	0.0486047	23186
RCOR1	YM201636	-0.153963	1.2787e-05	23186
RCOR1	Z-LLNle-CHO	0.0962224	0.170431	23186
RCOR1	ZG-10	-0.158485	0.00546476	23186
RCOR1	ZM-447439	-0.144562	0.000359189	23186
RCOR1	ZSTK474	-0.138126	9.2442e-05	23186
RCOR1	Zibotentan	0.0208011	0.951239	23186
RCOR1	piperlongumine	0.0716458	0.0855001	23186
RCOR1	rTRAIL	0.0191898	0.827006	23186
RCOR1	selumetinib	0.14695	2.8052e-05	23186
RCOR2	(5Z)-7-Oxozeaenol	0.0755165	0.0570926	283248
RCOR2	17-AAG	0.200881	2.01762e-08	283248
RCOR2	5-Fluorouracil	-0.0895697	0.0136718	283248
RCOR2	681640	0.0172414	0.803994	283248
RCOR2	A-443654	0.0751525	0.62814	283248
RCOR2	A-770041	0.179374	0.00687218	283248
RCOR2	AC220	-0.0777102	0.072821	283248
RCOR2	AG-014699	-0.103778	0.0102318	283248
RCOR2	AICAR	-0.0376854	0.370276	283248
RCOR2	AKT inhibitor VIII	0.0505242	0.266634	283248
RCOR2	AMG-706	0.010679	0.89373	283248
RCOR2	AP-24534	0.0280065	0.533305	283248
RCOR2	AR-42	-0.12681	0.000325204	283248
RCOR2	AS601245	0.0966225	0.0368759	283248
RCOR2	AS605240	0.0535692	0.210465	283248
RCOR2	AT-7519	-0.0738514	0.0406423	283248
RCOR2	ATRA	-0.0537005	0.267954	283248
RCOR2	AUY922	0.108799	0.0137945	283248
RCOR2	AZ628	0.147101	0.0243775	283248
RCOR2	AZD6482	0.100218	0.0128929	283248
RCOR2	AZD7762	-0.0026005	0.959526	283248
RCOR2	AZD8055	0.00575672	0.902298	283248
RCOR2	Afatinib	0.124452	0.000473503	283248
RCOR2	Axitinib	-0.0611608	0.220424	283248
RCOR2	BAY 61-3606	-0.0600736	0.143648	283248
RCOR2	BEZ235	0.129424	0.00189668	283248
RCOR2	BHG712	0.0272852	0.483641	283248
RCOR2	BI-2536	0.0491548	0.658571	283248
RCOR2	BIRB 0796	0.0521959	0.306587	283248
RCOR2	BIX02189	0.0181351	0.653555	283248
RCOR2	BMS-509744	0.101309	0.238176	283248
RCOR2	BMS-536924	-0.0684261	0.22995	283248
RCOR2	BMS-708163	0.0713298	0.0718595	283248
RCOR2	BMS-754807	-0.118007	0.00996091	283248
RCOR2	BMS345541	-0.111046	0.00172911	283248
RCOR2	BX-795	-0.0836879	0.0501692	283248
RCOR2	BX-912	-0.163104	2.33185e-06	283248
RCOR2	Belinostat	-0.0905153	0.014149	283248
RCOR2	Bexarotene	0.111775	0.0288642	283248
RCOR2	Bicalutamide	0.0206992	0.682594	283248
RCOR2	Bleomycin	0.088901	0.0659398	283248
RCOR2	Bleomycin (50 uM)	0.0804633	0.0265036	283248
RCOR2	Bortezomib	0.203203	0.00133253	283248
RCOR2	Bosutinib	0.144382	0.000596621	283248
RCOR2	Bryostatin 1	0.123383	0.00610148	283248
RCOR2	CAL-101	0.016955	0.689639	283248
RCOR2	CAY10603	-0.13096	0.000196497	283248
RCOR2	CCT007093	0.0449144	0.314767	283248
RCOR2	CCT018159	0.0612205	0.209355	283248
RCOR2	CEP-701	-0.0196935	0.665964	283248
RCOR2	CGP-082996	0.15682	0.0317721	283248
RCOR2	CGP-60474	0.179868	0.00797718	283248
RCOR2	CH5424802	-0.00175159	0.983593	283248
RCOR2	CHIR-99021	0.0933737	0.011918	283248
RCOR2	CI-1040	0.178545	3.51841e-06	283248
RCOR2	CMK	0.071596	0.519394	283248
RCOR2	CP466722	-0.058887	0.10819	283248
RCOR2	CP724714	0.0319534	0.581421	283248
RCOR2	CUDC-101	-0.08306	0.0236825	283248
RCOR2	CX-5461	-0.197532	1.36428e-08	283248
RCOR2	Camptothecin	-0.0687466	0.107711	283248
RCOR2	Cetuximab	0.0913451	0.0204626	283248
RCOR2	Cisplatin	-0.0509746	0.302002	283248
RCOR2	Crizotinib	0.0719906	0.581866	283248
RCOR2	Cyclopamine	0.113695	0.199826	283248
RCOR2	Cytarabine	0.0218828	0.705945	283248
RCOR2	DMOG	0.0929927	0.024862	283248
RCOR2	Dabrafenib	0.134095	0.00051615	283248
RCOR2	Dasatinib	0.216972	0.00025396	283248
RCOR2	Docetaxel	0.128811	0.000473052	283248
RCOR2	Doxorubicin	0.0292147	0.678298	283248
RCOR2	EHT 1864	-0.0783128	0.162388	283248
RCOR2	EKB-569	0.0382213	0.365769	283248
RCOR2	EX-527	-0.0218021	0.861971	283248
RCOR2	Elesclomol	0.0131409	0.800942	283248
RCOR2	Embelin	0.093193	0.0555697	283248
RCOR2	Epothilone B	0.0664694	0.172895	283248
RCOR2	Erlotinib	0.0711262	0.332414	283248
RCOR2	Etoposide	-0.0342976	0.502129	283248
RCOR2	FH535	0.133909	0.00117722	283248
RCOR2	FK866	-0.220957	1.5932e-10	283248
RCOR2	FMK	0.0496941	0.453974	283248
RCOR2	FR-180204	0.0247668	0.673896	283248
RCOR2	FTI-277	0.0798824	0.0487979	283248
RCOR2	Foretinib	-0.105521	0.005643	283248
RCOR2	GDC0449	0.0211934	0.858652	283248
RCOR2	GDC0941	0.0257025	0.688359	283248
RCOR2	GNF-2	0.0377108	0.887935	283248
RCOR2	GSK-650394	-0.0180128	0.843955	283248
RCOR2	GSK1070916	-0.190442	5.15805e-08	283248
RCOR2	GSK1904529A	0.0151904	0.779116	283248
RCOR2	GSK2126458	-0.0297245	0.459953	283248
RCOR2	GSK269962A	-0.015414	0.811095	283248
RCOR2	GSK429286A	-0.106734	0.00542102	283248
RCOR2	GSK690693	-0.0727096	0.0499921	283248
RCOR2	GW 441756	0.0611545	0.678263	283248
RCOR2	GW-2580	-0.0157323	0.983487	283248
RCOR2	GW843682X	-0.00297116	0.981421	283248
RCOR2	Gefitinib	0.0983636	0.0136032	283248
RCOR2	Gemcitabine	0.0287528	0.594906	283248
RCOR2	Genentech Cpd 10	-0.140548	7.1471e-05	283248
RCOR2	HG-5-113-01	-0.170917	0.00418838	283248
RCOR2	HG-5-88-01	-0.0628639	0.636555	283248
RCOR2	HG-6-64-1	0.0976572	0.020858	283248
RCOR2	I-BET-762	-0.0895859	0.0107865	283248
RCOR2	IOX2	0.0540056	0.332745	283248
RCOR2	IPA-3	-0.0642536	0.105164	283248
RCOR2	Imatinib	0.0433029	0.801245	283248
RCOR2	Ispinesib Mesylate	-0.107278	0.00286662	283248
RCOR2	JNJ-26854165	0.0612525	0.205799	283248
RCOR2	JNK Inhibitor VIII	0.0255247	0.581327	283248
RCOR2	JNK-9L	0.0296049	0.635822	283248
RCOR2	JQ1	-0.0324244	0.474208	283248
RCOR2	JQ12	-0.0257308	0.669706	283248
RCOR2	JW-7-24-1	-0.0789859	0.0281493	283248
RCOR2	JW-7-52-1	0.201391	0.00440739	283248
RCOR2	KIN001-055	0.0673881	0.216435	283248
RCOR2	KIN001-102	-0.0481711	0.191539	283248
RCOR2	KIN001-135	-0.0442839	0.691527	283248
RCOR2	KIN001-236	-0.038678	0.319946	283248
RCOR2	KIN001-244	0.00948198	0.824423	283248
RCOR2	KIN001-260	-0.0171067	0.673796	283248
RCOR2	KIN001-266	-0.0242266	0.646132	283248
RCOR2	KIN001-270	-0.0656666	0.0939986	283248
RCOR2	KU-55933	0.0186345	0.804909	283248
RCOR2	LAQ824	-0.0658916	0.0975481	283248
RCOR2	LFM-A13	0.0905975	0.0499603	283248
RCOR2	LY317615	0.0553652	0.202046	283248
RCOR2	Lapatinib	0.134239	0.0273983	283248
RCOR2	Lenalidomide	0.0230366	0.801768	283248
RCOR2	Linifanib	-0.0325255	0.558063	283248
RCOR2	Lisitinib	-0.105175	0.0340718	283248
RCOR2	MG-132	0.177378	0.0110822	283248
RCOR2	MK-2206	0.0290408	0.607332	283248
RCOR2	MLN4924	0.0452925	0.432469	283248
RCOR2	MP470	-0.15179	0.000282442	283248
RCOR2	MPS-1-IN-1	-0.12773	0.000430048	283248
RCOR2	MS-275	-0.0475157	0.592364	283248
RCOR2	Masitinib	-0.0548201	0.153537	283248
RCOR2	Methotrexate	-0.0943623	0.0106838	283248
RCOR2	Midostaurin	0.0414254	0.371155	283248
RCOR2	Mitomycin C	-0.026023	0.652224	283248
RCOR2	NG-25	-0.0106454	0.793782	283248
RCOR2	NPK76-II-72-1	-0.16338	1.93616e-06	283248
RCOR2	NSC-207895	-0.148994	0.000146535	283248
RCOR2	NSC-87877	0.00302523	0.969226	283248
RCOR2	NU-7441	0.0265359	0.749866	283248
RCOR2	Navitoclax	-0.216647	1.1267e-09	283248
RCOR2	Nilotinib	0.0387266	0.47122	283248
RCOR2	Nutlin-3a (-)	-0.0193213	0.73069	283248
RCOR2	OSI-027	-0.0767228	0.0346354	283248
RCOR2	OSI-930	-0.00946548	0.83638	283248
RCOR2	OSU-03012	0.0363504	0.487049	283248
RCOR2	Obatoclax Mesylate	0.0608665	0.185332	283248
RCOR2	Olaparib	-0.0505099	0.251445	283248
RCOR2	PAC-1	-0.00831721	0.872645	283248
RCOR2	PD-0325901	0.229563	4.03375e-10	283248
RCOR2	PD-0332991	0.0140103	0.842489	283248
RCOR2	PD-173074	-0.0438264	0.767193	283248
RCOR2	PF-4708671	0.00144158	0.994467	283248
RCOR2	PF-562271	-0.00440452	0.952762	283248
RCOR2	PFI-1	0.0527781	0.265329	283248
RCOR2	PHA-665752	0.0407366	0.796345	283248
RCOR2	PHA-793887	-0.110442	0.00158333	283248
RCOR2	PI-103	-0.111425	0.0017716	283248
RCOR2	PIK-93	-0.0351208	0.347452	283248
RCOR2	PLX4720	0.08772	0.0255321	283248
RCOR2	Paclitaxel	0.120862	0.167507	283248
RCOR2	Parthenolide	0.105137	0.26019	283248
RCOR2	Pazopanib	0.00252234	0.973866	283248
RCOR2	Phenformin	-0.0176256	0.670697	283248
RCOR2	Pyrimethamine	0.0523967	0.656864	283248
RCOR2	QL-VIII-58	0.0878838	0.203349	283248
RCOR2	QL-X-138	-0.0847717	0.0204731	283248
RCOR2	QL-XI-92	-0.0441541	0.242923	283248
RCOR2	QL-XII-47	-0.0753474	0.0538514	283248
RCOR2	QL-XII-61	-0.0783807	0.219692	283248
RCOR2	QS11	-0.0377401	0.557846	283248
RCOR2	RDEA119	0.216014	2.45059e-10	283248
RCOR2	RO-3306	0.0884364	0.0308444	283248
RCOR2	Rapamycin	0.172548	0.0465713	283248
RCOR2	Roscovitine	0.0680925	0.667855	283248
RCOR2	Ruxolitinib	0.0154175	0.809133	283248
RCOR2	S-Trityl-L-cysteine	0.0390806	0.66922	283248
RCOR2	SB 216763	0.0247775	0.646639	283248
RCOR2	SB 505124	-0.0950302	0.107816	283248
RCOR2	SB52334	-0.17031	7.95807e-06	283248
RCOR2	SB590885	0.0881959	0.0532204	283248
RCOR2	SGC0946	0.0641529	0.189934	283248
RCOR2	SL 0101-1	-0.0561167	0.453719	283248
RCOR2	SN-38	-0.0195943	0.701174	283248
RCOR2	SNX-2112	-0.0183961	0.650045	283248
RCOR2	STF-62247	0.0119748	0.802307	283248
RCOR2	Salubrinal	0.106726	0.17399	283248
RCOR2	Saracatinib	0.0997503	0.205871	283248
RCOR2	Shikonin	0.0288988	0.619546	283248
RCOR2	Sorafenib	0.0326561	0.798598	283248
RCOR2	Sunitinib	0.0657736	0.385653	283248
RCOR2	T0901317	-0.0407276	0.337388	283248
RCOR2	TAE684	0.0243316	0.86392	283248
RCOR2	TAK-715	-0.0268765	0.49311	283248
RCOR2	TG101348	-0.094582	0.00797251	283248
RCOR2	TGX221	0.188486	0.00140802	283248
RCOR2	THZ-2-102-1	-0.0997862	0.0054528	283248
RCOR2	THZ-2-49	0.101821	0.00508422	283248
RCOR2	TL-1-85	0.00734875	0.862103	283248
RCOR2	TL-2-105	-0.11908	0.000983216	283248
RCOR2	TPCA-1	-0.0743577	0.0378913	283248
RCOR2	TW 37	-0.090044	0.0293624	283248
RCOR2	Talazoparib	-0.08764	0.0356802	283248
RCOR2	Tamoxifen	0.0368841	0.761834	283248
RCOR2	Temozolomide	0.0718705	0.216602	283248
RCOR2	Temsirolimus	0.131417	0.0014356	283248
RCOR2	Thapsigargin	-0.00665798	0.942739	283248
RCOR2	Tipifarnib	0.0701631	0.220214	283248
RCOR2	Tivozanib	-0.0473184	0.405128	283248
RCOR2	Trametinib	0.219874	2.7767e-10	283248
RCOR2	Tubastatin A	-0.129031	0.000238275	283248
RCOR2	UNC0638	-0.121524	0.000437085	283248
RCOR2	UNC1215	0.0182821	0.757553	283248
RCOR2	VNLG/124	-0.00994032	0.842639	283248
RCOR2	VX-11e	0.0596888	0.192174	283248
RCOR2	VX-680	0.00391289	0.978908	283248
RCOR2	VX-702	-0.0277576	0.910478	283248
RCOR2	Veliparib	0.0750714	0.230159	283248
RCOR2	Vinblastine	0.0295937	0.540073	283248
RCOR2	Vinorelbine	0.0315167	0.596815	283248
RCOR2	Vorinostat	-0.203188	1.13522e-08	283248
RCOR2	WH-4-023	0.177039	0.00714912	283248
RCOR2	WZ-1-84	0.129351	0.0642082	283248
RCOR2	WZ3105	-0.101992	0.003964	283248
RCOR2	XAV939	0.120699	0.00127468	283248
RCOR2	XL-184	-0.0190336	0.723916	283248
RCOR2	XMD11-85h	-0.0311975	0.873302	283248
RCOR2	XMD13-2	-0.0694401	0.0561014	283248
RCOR2	XMD14-99	-0.0890844	0.016574	283248
RCOR2	XMD15-27	-0.062655	0.165073	283248
RCOR2	XMD8-85	0.130876	0.0668601	283248
RCOR2	XMD8-92	0.070555	0.482629	283248
RCOR2	Y-39983	-0.0530154	0.167666	283248
RCOR2	YK 4-279	-0.00658509	0.929207	283248
RCOR2	YM155	0.00609933	0.933468	283248
RCOR2	YM201636	-0.085837	0.0186881	283248
RCOR2	Z-LLNle-CHO	0.246082	3.5609e-05	283248
RCOR2	ZG-10	-0.0606161	0.365117	283248
RCOR2	ZM-447439	-0.121503	0.00321787	283248
RCOR2	ZSTK474	-0.00525321	0.902366	283248
RCOR2	Zibotentan	0.0314633	0.915835	283248
RCOR2	piperlongumine	0.0542301	0.210516	283248
RCOR2	rTRAIL	0.0347792	0.651872	283248
RCOR2	selumetinib	0.208299	1.25423e-09	283248
RCOR3	(5Z)-7-Oxozeaenol	0.0561761	0.17332	55758
RCOR3	17-AAG	0.183636	3.2702e-07	55758
RCOR3	5-Fluorouracil	-0.208742	1.81184e-09	55758
RCOR3	681640	0.0603525	0.301273	55758
RCOR3	A-443654	-0.0237297	0.919326	55758
RCOR3	A-770041	0.0919507	0.221922	55758
RCOR3	AC220	-0.127961	0.00144061	55758
RCOR3	AG-014699	-0.0257485	0.580572	55758
RCOR3	AICAR	-0.170863	5.158e-06	55758
RCOR3	AKT inhibitor VIII	0.0436623	0.347987	55758
RCOR3	AMG-706	0.0584181	0.298894	55758
RCOR3	AP-24534	-0.0876049	0.0272826	55758
RCOR3	AR-42	-0.162821	3.03393e-06	55758
RCOR3	AS601245	0.0716669	0.149411	55758
RCOR3	AS605240	-0.123912	0.00137849	55758
RCOR3	AT-7519	-0.203282	3.18845e-09	55758
RCOR3	ATRA	-0.122205	0.00354594	55758
RCOR3	AUY922	0.0649752	0.181948	55758
RCOR3	AZ628	0.0114216	0.908753	55758
RCOR3	AZD6482	0.0235273	0.664392	55758
RCOR3	AZD7762	-0.112693	0.00351041	55758
RCOR3	AZD8055	-0.144068	0.000137881	55758
RCOR3	Afatinib	0.111844	0.00182832	55758
RCOR3	Axitinib	-0.0949609	0.0380699	55758
RCOR3	BAY 61-3606	-0.097714	0.0129907	55758
RCOR3	BEZ235	0.0698813	0.127445	55758
RCOR3	BHG712	-0.163026	2.97874e-06	55758
RCOR3	BI-2536	0.00664415	0.966039	55758
RCOR3	BIRB 0796	0.0855643	0.0710975	55758
RCOR3	BIX02189	-0.154198	1.1692e-05	55758
RCOR3	BMS-509744	0.0613355	0.510876	55758
RCOR3	BMS-536924	-0.0679319	0.234479	55758
RCOR3	BMS-708163	0.0901515	0.0211567	55758
RCOR3	BMS-754807	0.00976622	0.886523	55758
RCOR3	BMS345541	-0.21721	2.38029e-10	55758
RCOR3	BX-795	-0.0726929	0.094697	55758
RCOR3	BX-912	-0.23862	1.8094e-12	55758
RCOR3	Belinostat	-0.142713	7.2144e-05	55758
RCOR3	Bexarotene	0.0178635	0.849717	55758
RCOR3	Bicalutamide	0.0508657	0.253351	55758
RCOR3	Bleomycin	0.049094	0.370484	55758
RCOR3	Bleomycin (50 uM)	0.144114	4.4113e-05	55758
RCOR3	Bortezomib	0.0785524	0.304005	55758
RCOR3	Bosutinib	0.0632287	0.199462	55758
RCOR3	Bryostatin 1	0.0966168	0.0358391	55758
RCOR3	CAL-101	-0.164749	3.58751e-06	55758
RCOR3	CAY10603	-0.177439	3.04835e-07	55758
RCOR3	CCT007093	0.00867876	0.870798	55758
RCOR3	CCT018159	0.0114838	0.862016	55758
RCOR3	CEP-701	-0.100222	0.0103978	55758
RCOR3	CGP-082996	0.0686684	0.458951	55758
RCOR3	CGP-60474	0.055062	0.53692	55758
RCOR3	CH5424802	-0.0875353	0.0700786	55758
RCOR3	CHIR-99021	0.0873875	0.0191241	55758
RCOR3	CI-1040	0.104494	0.00979534	55758
RCOR3	CMK	0.0513554	0.675742	55758
RCOR3	CP466722	-0.212985	4.79543e-10	55758
RCOR3	CP724714	0.0100983	0.887973	55758
RCOR3	CUDC-101	-0.148145	3.164e-05	55758
RCOR3	CX-5461	-0.169514	1.37291e-06	55758
RCOR3	Camptothecin	-0.0556244	0.205938	55758
RCOR3	Cetuximab	0.106317	0.00621245	55758
RCOR3	Cisplatin	0.0138368	0.818847	55758
RCOR3	Crizotinib	-0.00557585	0.983111	55758
RCOR3	Cyclopamine	-0.0337323	0.787175	55758
RCOR3	Cytarabine	-0.0226463	0.694511	55758
RCOR3	DMOG	-0.0563414	0.207238	55758
RCOR3	Dabrafenib	0.124463	0.00137319	55758
RCOR3	Dasatinib	0.117533	0.0654887	55758
RCOR3	Docetaxel	0.22781	2.48874e-10	55758
RCOR3	Doxorubicin	0.00500855	0.952877	55758
RCOR3	EHT 1864	-0.0524158	0.399678	55758
RCOR3	EKB-569	-0.0636995	0.110569	55758
RCOR3	EX-527	0.00723782	0.959204	55758
RCOR3	Elesclomol	0.0835921	0.0485451	55758
RCOR3	Embelin	0.11267	0.015076	55758
RCOR3	Epothilone B	0.0807519	0.0878452	55758
RCOR3	Erlotinib	0.0911551	0.206801	55758
RCOR3	Etoposide	-0.0307035	0.556698	55758
RCOR3	FH535	0.126621	0.00226712	55758
RCOR3	FK866	-0.245986	8.08816e-13	55758
RCOR3	FMK	-0.0674343	0.268619	55758
RCOR3	FR-180204	-0.0649316	0.179079	55758
RCOR3	FTI-277	0.118295	0.00267321	55758
RCOR3	Foretinib	-0.0709315	0.0767986	55758
RCOR3	GDC0449	0.00753209	0.96041	55758
RCOR3	GDC0941	-0.0183314	0.786884	55758
RCOR3	GNF-2	0.0162386	0.960025	55758
RCOR3	GSK-650394	0.0517254	0.448667	55758
RCOR3	GSK1070916	-0.20476	4.13911e-09	55758
RCOR3	GSK1904529A	0.0722734	0.101394	55758
RCOR3	GSK2126458	-0.161339	5.71373e-06	55758
RCOR3	GSK269962A	-0.0153916	0.811393	55758
RCOR3	GSK429286A	-0.146748	7.8946e-05	55758
RCOR3	GSK690693	-0.184042	1.37457e-07	55758
RCOR3	GW 441756	-0.042238	0.815309	55758
RCOR3	GW-2580	-0.0374795	0.922678	55758
RCOR3	GW843682X	-0.0221878	0.838888	55758
RCOR3	Gefitinib	0.087331	0.0302388	55758
RCOR3	Gemcitabine	-0.0138541	0.813436	55758
RCOR3	Genentech Cpd 10	-0.212703	7.40391e-10	55758
RCOR3	HG-5-113-01	-0.0763338	0.260822	55758
RCOR3	HG-5-88-01	-0.0846404	0.459156	55758
RCOR3	HG-6-64-1	0.0239844	0.659254	55758
RCOR3	I-BET-762	-0.261538	6.23218e-15	55758
RCOR3	IOX2	0.0382887	0.520924	55758
RCOR3	IPA-3	-0.138048	0.000225881	55758
RCOR3	Imatinib	-0.035686	0.840179	55758
RCOR3	Ispinesib Mesylate	-0.193935	2.32884e-08	55758
RCOR3	JNJ-26854165	0.0874224	0.05297	55758
RCOR3	JNK Inhibitor VIII	0.136776	0.000551314	55758
RCOR3	JNK-9L	0.00353187	0.966141	55758
RCOR3	JQ1	-0.0736487	0.0737547	55758
RCOR3	JQ12	0.00352133	0.962127	55758
RCOR3	JW-7-24-1	-0.230711	1.25881e-11	55758
RCOR3	JW-7-52-1	0.0658179	0.506826	55758
RCOR3	KIN001-055	0.0203492	0.793643	55758
RCOR3	KIN001-102	-0.246235	3.73907e-13	55758
RCOR3	KIN001-135	-0.032651	0.784629	55758
RCOR3	KIN001-236	-0.151853	1.8515e-05	55758
RCOR3	KIN001-244	-0.18667	9.94019e-08	55758
RCOR3	KIN001-260	-0.185161	1.02383e-07	55758
RCOR3	KIN001-266	-0.0690092	0.12793	55758
RCOR3	KIN001-270	-0.0846579	0.0273326	55758
RCOR3	KU-55933	-0.0224379	0.758402	55758
RCOR3	LAQ824	-0.131952	0.000438086	55758
RCOR3	LFM-A13	0.0580737	0.237072	55758
RCOR3	LY317615	-0.129912	0.000928527	55758
RCOR3	Lapatinib	0.121759	0.0476947	55758
RCOR3	Lenalidomide	-0.0204798	0.82654	55758
RCOR3	Linifanib	-0.0927611	0.0340434	55758
RCOR3	Lisitinib	-0.0132889	0.875117	55758
RCOR3	MG-132	0.107012	0.166758	55758
RCOR3	MK-2206	-0.0619651	0.212264	55758
RCOR3	MLN4924	0.0285937	0.644837	55758
RCOR3	MP470	-0.0776406	0.064896	55758
RCOR3	MPS-1-IN-1	-0.158018	1.029e-05	55758
RCOR3	MS-275	-0.0578792	0.497222	55758
RCOR3	Masitinib	-0.179162	4.13254e-07	55758
RCOR3	Methotrexate	-0.272826	6.57712e-15	55758
RCOR3	Midostaurin	0.0664216	0.126014	55758
RCOR3	Mitomycin C	-0.0685302	0.15147	55758
RCOR3	NG-25	-0.186491	6.5251e-08	55758
RCOR3	NPK76-II-72-1	-0.222591	4.4834e-11	55758
RCOR3	NSC-207895	-0.0430245	0.35097	55758
RCOR3	NSC-87877	0.0225649	0.720065	55758
RCOR3	NU-7441	0.014443	0.884219	55758
RCOR3	Navitoclax	-0.239107	1.37205e-11	55758
RCOR3	Nilotinib	-0.0597753	0.223867	55758
RCOR3	Nutlin-3a (-)	-0.10066	0.0186125	55758
RCOR3	OSI-027	-0.196298	1.53059e-08	55758
RCOR3	OSI-930	-0.132864	0.000295705	55758
RCOR3	OSU-03012	-0.00972588	0.878482	55758
RCOR3	Obatoclax Mesylate	0.0146085	0.798269	55758
RCOR3	Olaparib	-0.0378554	0.403286	55758
RCOR3	PAC-1	-0.0731607	0.0748311	55758
RCOR3	PD-0325901	0.157252	2.8163e-05	55758
RCOR3	PD-0332991	-0.0166339	0.80946	55758
RCOR3	PD-173074	-0.0325646	0.840403	55758
RCOR3	PF-4708671	0.0169666	0.901566	55758
RCOR3	PF-562271	0.0427402	0.44943	55758
RCOR3	PFI-1	-0.0455365	0.348092	55758
RCOR3	PHA-665752	0.080723	0.555275	55758
RCOR3	PHA-793887	-0.238901	1.4635e-12	55758
RCOR3	PI-103	-0.202327	5.10448e-09	55758
RCOR3	PIK-93	-0.216223	2.01119e-10	55758
RCOR3	PLX4720	0.118218	0.00172458	55758
RCOR3	Paclitaxel	0.0411716	0.73621	55758
RCOR3	Parthenolide	-0.0470421	0.66734	55758
RCOR3	Pazopanib	0.0387425	0.498547	55758
RCOR3	Phenformin	-0.132878	0.000227825	55758
RCOR3	Pyrimethamine	-0.00927641	0.953061	55758
RCOR3	QL-VIII-58	-0.0315659	0.720504	55758
RCOR3	QL-X-138	-0.218348	2.91298e-10	55758
RCOR3	QL-XI-92	-0.216498	3.06e-10	55758
RCOR3	QL-XII-47	-0.148451	6.1603e-05	55758
RCOR3	QL-XII-61	-0.156418	0.00606366	55758
RCOR3	QS11	-0.0249567	0.725513	55758
RCOR3	RDEA119	0.142114	4.9051e-05	55758
RCOR3	RO-3306	0.113845	0.0047848	55758
RCOR3	Rapamycin	-0.0181076	0.911904	55758
RCOR3	Roscovitine	-0.0236086	0.913043	55758
RCOR3	Ruxolitinib	-0.131509	0.0013664	55758
RCOR3	S-Trityl-L-cysteine	-0.0700945	0.384818	55758
RCOR3	SB 216763	0.121058	0.00797241	55758
RCOR3	SB 505124	0.002037	0.987845	55758
RCOR3	SB52334	-0.0745022	0.0842035	55758
RCOR3	SB590885	0.110769	0.0111348	55758
RCOR3	SGC0946	0.0399954	0.464556	55758
RCOR3	SL 0101-1	-0.063194	0.38767	55758
RCOR3	SN-38	-0.0131454	0.80848	55758
RCOR3	SNX-2112	-0.148329	2.5411e-05	55758
RCOR3	STF-62247	-0.100355	0.00956262	55758
RCOR3	Salubrinal	-0.0354096	0.707622	55758
RCOR3	Saracatinib	0.0594224	0.487819	55758
RCOR3	Shikonin	-0.0512673	0.325965	55758
RCOR3	Sorafenib	-0.0496749	0.667209	55758
RCOR3	Sunitinib	-0.062348	0.417434	55758
RCOR3	T0901317	-0.136356	0.00029887	55758
RCOR3	TAE684	-0.0102606	0.950555	55758
RCOR3	TAK-715	-0.168922	1.3455e-06	55758
RCOR3	TG101348	-0.264605	4.57019e-15	55758
RCOR3	TGX221	0.118838	0.0559059	55758
RCOR3	THZ-2-102-1	-0.204811	3.41142e-09	55758
RCOR3	THZ-2-49	-0.138569	0.000108508	55758
RCOR3	TL-1-85	-0.174363	5.08805e-07	55758
RCOR3	TL-2-105	-0.167799	2.12593e-06	55758
RCOR3	TPCA-1	-0.213084	3.82521e-10	55758
RCOR3	TW 37	0.0286194	0.574295	55758
RCOR3	Talazoparib	-0.0722476	0.0933641	55758
RCOR3	Tamoxifen	-0.0346855	0.777619	55758
RCOR3	Temozolomide	-0.0380714	0.603988	55758
RCOR3	Temsirolimus	-0.00162827	0.982158	55758
RCOR3	Thapsigargin	0.0522274	0.389134	55758
RCOR3	Tipifarnib	0.0159047	0.850657	55758
RCOR3	Tivozanib	-0.0562428	0.298427	55758
RCOR3	Trametinib	0.218686	3.49168e-10	55758
RCOR3	Tubastatin A	-0.212179	5.82844e-10	55758
RCOR3	UNC0638	-0.190573	1.60879e-08	55758
RCOR3	UNC1215	-0.00341692	0.958416	55758
RCOR3	VNLG/124	-0.157155	2.235e-05	55758
RCOR3	VX-11e	-0.00936404	0.880009	55758
RCOR3	VX-680	-0.0480088	0.633099	55758
RCOR3	VX-702	-0.0524703	0.76319	55758
RCOR3	Veliparib	0.0393316	0.574096	55758
RCOR3	Vinblastine	-0.0307134	0.521632	55758
RCOR3	Vinorelbine	-0.00897106	0.900078	55758
RCOR3	Vorinostat	-0.223886	2.58337e-10	55758
RCOR3	WH-4-023	0.121879	0.0813661	55758
RCOR3	WZ-1-84	0.101642	0.163251	55758
RCOR3	WZ3105	-0.231114	1.09594e-11	55758
RCOR3	XAV939	0.124627	0.000851893	55758
RCOR3	XL-184	-0.0496106	0.287891	55758
RCOR3	XMD11-85h	-0.0642368	0.689389	55758
RCOR3	XMD13-2	-0.212909	5.1804e-10	55758
RCOR3	XMD14-99	-0.256884	1.35679e-13	55758
RCOR3	XMD15-27	-0.15922	5.489e-05	55758
RCOR3	XMD8-85	-0.0442563	0.619123	55758
RCOR3	XMD8-92	-0.0330153	0.785758	55758
RCOR3	Y-39983	-0.168835	1.84175e-06	55758
RCOR3	YK 4-279	0.0537256	0.305371	55758
RCOR3	YM155	-0.0294262	0.607696	55758
RCOR3	YM201636	-0.189671	5.36964e-08	55758
RCOR3	Z-LLNle-CHO	0.0251432	0.773137	55758
RCOR3	ZG-10	-0.183865	0.00102847	55758
RCOR3	ZM-447439	-0.108661	0.00932884	55758
RCOR3	ZSTK474	-0.187487	7.08249e-08	55758
RCOR3	Zibotentan	0.0122408	0.978786	55758
RCOR3	piperlongumine	0.0428144	0.339437	55758
RCOR3	rTRAIL	0.0595598	0.380107	55758
RCOR3	selumetinib	0.127072	0.000335968	55758
